# Supplementary material for: Effect of user preferences on ITN use: a review of literature and data
Source: Malar J. 2017 Jun 1;16:233. doi: 10.1186/s12936-017-1879-8 (PMC5455118; doi:10.1186/s12936-017-1879-8)
Supplement: Supplementary file 4 — Additional file 4. Excel tool for cost and utility function calculation. This file provides instructions for calculating mean users per net from DHS and MIS datasets, and an excel-based tool to calculate increases or decreases in ITN users, depending on the cost differentials of different nets and the differentials in mean users per nets of different attributes. [file 12936_2017_1879_MOESM4_ESM.xlsx]

## Sheet: Calculator
	Instructions
	Use the do file to calculate mean net users per net attribute
	Fill in the green boxes. Do not edit the other boxes as they are locked in order to perform the calculations.
	Inputs
	Mean users per standard net	1.19
	Mean users per alternate net	1.82
	Cost per standard net	2.35
	Cost per alternate net	3.5
	# of standard nets to be purchased	7500000
	Calculator 1 - Is it better to buy the alternate net?	Yes
		0.0476596
	Calculator 2 - Scenarios for total expected users, assuming a fixed budget based on the standard net
	Budget	17625000
	Expected number of users if standard nets are purchased	8925000
	total alt nets to be purchased given budget	5.03571e+06
	Expected number of users if alternate nets are purchased (assuming fixed budget)	9165000
	Given the costs of the net options and assuming a fixed budget ceiling, what is the loss or gain in net users that we can expect if we purchase the alternate nets?	240000	Gain

## Sheet: Do-File
Stata do-file for calculating mean net users
*** MIS Net Reshape to Calculate Mean Net Users
** STEP 1 - MAKE A NET FILE from the household file and label everything
** open HR file (household file)
** identify pertinent variables - search for 'shape' to find the shape variable. hml11* series has # of users per net.
* hhid
** keep pertinent variables
keep hhid hv001 hv002 hv004 hv005 hv006 hv009 hv012 hv014 hv024 hv025 hv219 hv227 hv228 hv270 hml1 hml1a hml2 hmlidx_* hml3_* hml4_* hml5_* hml6_* hml7_* hml8_* hml9_* hml10_* hml11_* hml21_* sh128a_*
** save as something else, e.g.
save "/Users/Net File.dta"
** reshape this file long to get net file
reshape long hmlidx_ hml3_ hml4_ hml5_ hml6_ hml7_ hml8_ hml9_ hml10_ hml11_ hml21_ sh128a_, i(hhid) j(net)
** save the file and replace, e.g
save "/Users/Net File.dta", replace
** relabel standard MIS variables
rename hv001 clus
rename hv004 uau
rename hv005 hhsamwgt
rename hv006 month
rename hv009 persons
rename hv012 upersons
rename hv014 u5
rename hv024 region
rename hv025 urban
rename hv219 sex_head
rename hv220 age_head
rename hv227 anynet
rename hv228 u5slept
rename hv270 ses
rename hml1 numnet
rename hml2 numu5slept
rename hml3_ seen
rename hml4_ netagem
rename hml5_ pretreated
rename hml6_ txstatus
rename hml7_ brand
rename hml8_ txafter
rename hml9_ timesincert
rename hml10_ isitn
rename hml11_ numusers
rename hml21_ netused
* relabel shape variable
rename sh128a_ shape
** relabel new var names
label var seen "net observed"
label var netagem "age of net in months"
label var pretreated "treated with insecticide before purchase"
label var txstatus "treatment status"
label var brand "brand of net"
label var txafter "treated with insecticide since obtained"
label var timesincert "time since last retreatment"
label var isitn "is ITN"
label var numusers "number of people who slept under the net the previous night"
label var netused "net was used the previous night"
label var shape "shape of net"
** Step 2 - CLEAN UP THE NET DATA
** drop nets that are missing data
drop if seen==.
** set survey weights using cluster (hv024) and household sampling weight (hv005)
svyset clus [pw=hhsamwgt], strata(region)
** calc rect and conical nets in sample
svy: tab shape, perc
** calc % of nets that were used the previous night
svy: tab netused shape, col perc
** STEP 3 - Calculate mean users per net by shape
svy: mean numusers, over(shape)
